# Supplementary material for: Old World cutaneous leishmaniasis treatment response varies depending on parasite species, geographical location and development of secondary infection
Source: Parasit Vectors. 2019 May 2;12:195. doi: 10.1186/s13071-019-3453-4 (PMC6498568; doi:10.1186/s13071-019-3453-4)
Supplement: Supplementary file 1 — Additional file 1: Table S1. Cohort characteristics and relevant clinical features. [file 13071_2019_3453_MOESM1_ESM.xlsx]

## Sheet: Table S1
Additional file 1: Table S1. Cohort characteristics and relevant clinical features
Patient	Sex	Age	Province	Parasite species	Lesions no	Clinical feature	Location of lesions	Satelite lesions	Secondary infection	Leison size (cm)	Response to treatment
1	Male	32	Eastern Province	L. major	1	Ulcerated nodular	Head, neck or hand	Absent	No	25	Second Line 1st Course
2	Male	53	Eastern Province	L. major	1	Papular	Head, neck or hand	Absent	No	20	Second Line 1st Course
3	Male	33	Eastern Province	L. major	2	Papular	Arms	Present	No	15	Second Line 1st Course
4	Male	37	Eastern Province	L. major	7	Ulcerated nodular	Head, neck or hand	Absent	Yes	15	First Line
5	Male	53	Eastern Province	L. major	13	Ulcerated nodular	Disseminated (whole body)	Absent	Yes	20	First Line
6	Male	38	Eastern Province	L. major	2	Papular	Head, neck or hand	Present	No	10	Second Line 1st Course
7	Male	25	Eastern Province	L. major	10	Nodular	Disseminated (whole body)	Absent	No	15	Second Line 1st Course
8	Male	52	Eastern Province	L. major	8	Ulcerated nodular	Head, neck or hand	Present	No	15	Second Line 1st Course
9	Male	46	Eastern Province	L. major	3	Ulcerated nodular	Head, neck or hand	Absent	No	15	Second Line 1st Course
10	Male	66	Eastern Province	L. major	1	Ulcerated nodular	Arms	Absent	No	30	Second Line 1st Course
11	Male	30	Eastern Province	L. major	23	Ulcerated nodular	Disseminated (whole body)	Present	Yes	10	Second Line 1st Course
12	Male	24	Eastern Province	L. major	1	Ulcerated nodular	Trunk, legs or feet	Absent	No	15	First Line
13	Male	53	Eastern Province	L. major	6	Papular	Trunk, legs or feet	Absent	No	30	Second Line 1st Course
14	Male	48	Eastern Province	L. major	1	Ulcerated nodular	Trunk, legs or feet	Present	Yes	30	Second Line 1st Course
15	Male	50	Eastern Province	L. major	2	Papular	Trunk, legs or feet	Present	Yes	20	First Line
16	Male	26	Eastern Province	L. major	1	Ulcerated nodular	Trunk, legs or feet	Present	Yes	25	First Line
17	Male	24	Eastern Province	L. major	2	Ulcerated nodular	Trunk, legs or feet	Absent	No	20	Second Line 2nd Course
18	Male	21	Eastern Province	L. major	1	Ulcerated nodular	Trunk, legs or feet	Absent	No	15	Second Line 1st Course
19	Male	18	Eastern Province	L. major	1	Ulcerated nodular	Trunk, legs or feet	Absent	No	15	Second Line 1st Course
20	Male	24	Eastern Province	L. major	7	Ulcerated nodular	Trunk, legs or feet	Absent	No	15	Second Line 1st Course
21	Male	36	Eastern Province	L. major	4	Nodular	Head, neck or hand	Absent	No	20	Second Line 1st Course
22	Male	24	Eastern Province	L. major	5	Nodular	Head, neck or hand	Absent	No	15	First Line
23	Male	29	Eastern Province	L. major	2	Nodular	Head, neck or hand	Absent	No	15	First Line
24	Male	28	Eastern Province	L. major	5	Ulcerated nodular	Trunk, legs or feet	Present	Yes	20	First Line
25	Male	32	Eastern Province	L. major	5	Ulcerated nodular	Trunk, legs or feet	Absent	No	20	First Line
26	Male	38	Eastern Province	L. major	4	Papular	Trunk, legs or feet	Absent	No	20	Second Line 1st Course
27	Male	18	Eastern Province	L. major	3	Papular	Head, neck or hand	Present	Yes	10	Second Line 1st Course
28	Male	60	Eastern Province	L. major	6	Nodular	Trunk, legs or feet	Absent	No	15	Second Line 1st Course
29	Male	30	Eastern Province	L. major	5	Papular	Head, neck or hand	Present	Yes	15	Second Line 1st Course
30	Male	25	Eastern Province	L. major	18	Nodular	Disseminated (whole body)	Absent	No	15	Second Line 1st Course
31	Male	32	Eastern Province	L. major	3	Ulcerated nodular	Head, neck or hand	Absent	No	15	Second Line 1st Course
32	Male	27	Eastern Province	L. major	5	Ulcerated nodular	Trunk, legs or feet	Absent	No	30	Second Line 1st Course
33	Male	42	Eastern Province	L. major	7	Nodular	Head, neck or hand	Absent	No	10	Second Line 1st Course
34	Male	27	Eastern Province	L. major	29	Nodular	Disseminated (whole body)	Present	Yes	20	Second Line 2nd Course
35	Male	32	Eastern Province	L. major	1	Ulcerated nodular	Face, nose or ear	Present	Yes	30	Second Line 1st Course
36	Male	36	Eastern Province	L. major	17	Ulcerated nodular	Disseminated (whole body)	Absent	No	15	Second Line 1st Course
37	Male	37	Eastern Province	L. major	3	Papular	Trunk, legs or feet	Absent	No	15	Second Line 1st Course
38	Male	35	Eastern Province	L. major	4	Papular	Trunk, legs or feet	Absent	No	15	Second Line 1st Course
39	Male	26	Eastern Province	L. major	23	Papular	Disseminated (whole body)	Absent	No	10	Second Line 1st Course
40	Male	32	Eastern Province	L. major	5	Ulcerated nodular	Head, neck or hand	Absent	No	15	Second Line 1st Course
41	Male	19	Eastern Province	L. major	1	Papular	Head, neck or hand	Absent	Yes	17.5	First Line
42	Male	23	Eastern Province	L. major	1	Papular	Trunk, legs or feet	Absent	Yes	15	First Line
43	Male	29	Eastern Province	L. major	7	Papular	Head, neck or hand	Absent	No	15	Second Line 1st Course
44	Male	47	Eastern Province	L. major	2	Ulcerated nodular	Arms	Present	No	10	First Line
45	Male	26	Eastern Province	L. major	1	Papular	Head, neck or hand	Absent	Yes	15	First Line
46	Male	41	Eastern Province	L. major	2	Nodular	Trunk, legs or feet	Absent	No	10	Second Line 1st Course
47	Female	38	Central Province	L. major	3	Papular	Head, neck or hand	Absent	No	15	First Line
48	Male	23	Central Province	L. major	2	Nodular	Head, neck or hand	Absent	No	10	First Line
49	Male	35	Central Province	L. major	4	Papular	Head, neck or hand	Absent	No	20	First Line
50	Male	21	Central Province	L. major	1	Ulcerated nodular	Head, neck or hand	Absent	No	15	First Line
51	Female	43	Central Province	L. major	1	Ulcerated nodular	Arms	Absent	No	20	First Line
52	Male	18	Central Province	L. major	1	Ulcerated nodular	Face, nose or ear	Absent	Yes	15	First Line
53	Male	32	Central Province	L. major	1	Nodular	Arms	Absent	No	15	First Line
54	Female	27	Central Province	L. major	1	Papular	Head, neck or hand	Absent	No	20	First Line
55	Male	54	Central Province	L. major	7	Nodular	Head, neck or hand	Absent	No	25	Second Line 2nd Course
56	Male	29	Central Province	L. major	1	Papular	Face, nose or ear	Absent	Yes	10	Second Line 1st Course
67	Female	19	Northwest Province	L. major	1	Nodular	Head, neck or hand	Absent	No	10	Second Line 1st Course
68	Female	24	Northwest Province	L. major	1	Nodular	Head, neck or hand	Absent	No	10	Second Line 2nd Course
69	Male	25	Northwest Province	L. major	17	Nodular	Disseminated (whole body)	Absent	No	10	Unresponsive
70	Male	33	Northwest Province	L. major	19	Nodular	Disseminated (whole body)	Absent	No	10	Unresponsive
71	Male	29	Northwest Province	L. major	12	Nodular	Disseminated (whole body)	Absent	No	10	Unresponsive
72	Male	18	Northwest Province	L. major	14	Nodular	Disseminated (whole body)	Present	No	10	Unresponsive
73	Male	27	Northwest Province	L. major	15	Nodular	Disseminated (whole body)	Absent	No	10	Second Line 2nd Course
74	Male	34	Northwest Province	L. major	1	Papular	Head, neck or hand	Absent	No	25	Unresponsive
75	Male	19	Northwest Province	L. major	6	Papular	Head, neck or hand	Absent	No	20	Unresponsive
78	Male	42	Northwest Province	L. major	8	Nodular	Head, neck or hand	Absent	No	15	Unresponsive
80	Male	24	Northwest Province	L. major	5	Nodular	Arms	Absent	No	15	Second Line 2nd Course
82	Male	26	Northwest Province	L. major	9	Nodular	Disseminated (whole body)	Absent	No	10	Second Line 2nd Course
83	Male	34	Northwest Province	L. major	7	Papular	Trunk, legs or feet	Absent	No	20	Unresponsive
84	Male	39	Northwest Province	L. major	13	Nodular	Disseminated (whole body)	Absent	No	15	Second Line 2nd Course
85	Male	18	Northwest Province	L. major	11	Nodular	Disseminated (whole body)	Absent	No	10	Unresponsive
86	Male	36	Northwest Province	L. major	23	Nodular	Disseminated (whole body)	Absent	No	10	Second Line 2nd Course
88	Male	33	Northwest Province	L. major	2	Papular	Arms	Present	No	15	Unresponsive
89	Female	19	Northwest Province	L. major	1	Nodular	Head, neck or hand	Present	Yes	30	Second Line 1st Course
90	Male	25	Northwest Province	L. major	1	Nodular	Head, neck or hand	Present	No	25	Second Line 2nd Course
57	Male	33	Southwest Province	L. tropica	2	Papular	Arms	Present	No	15	Unresponsive
58	Female	19	Southwest Province	L. tropica	1	Ulcerated nodular	Face, nose or ear	Present	Yes	30	Unresponsive
59	Male	25	Southwest Province	L. tropica	1	Ulcerated nodular	Face, nose or ear	Present	No	25	Second Line 2nd Course
60	Female	22	Southwest Province	L. tropica	3	Ulcerated nodular	Arms	Absent	Yes	25	Second Line 2nd Course
61	Female	34	Southwest Province	L. tropica	3	Ulcerated nodular	Arms	Absent	No	35	Unresponsive
62	Female	18	Southwest Province	L. tropica	1	Ulcerated nodular	Face, nose or ear	Present	Yes	25	Unresponsive
63	Male	19	Southwest Province	L. tropica	1	Papular	Face, nose or ear	Present	Yes	27.5	Unresponsive
64	Male	22	Southwest Province	L. tropica	2	Ulcerated nodular	Arms	Absent	No	25	Unresponsive
65	Male	21	Southwest Province	L. tropica	1	Ulcerated nodular	Head, neck or hand	Present	No	15	Unresponsive
66	Female	18	Southwest Province	L. tropica	1	Papular	Face, nose or ear	Present	No	10	Second Line 2nd Course
76	Female	49	Northwest Province	L. tropica	2	Ulcerated nodular	Arms	Absent	No	25	Second Line 2nd Course
77	Male	26	Northwest Province	L. tropica	3	Papular	Arms	Present	No	25	Unresponsive
79	Male	27	Northwest Province	L. tropica	1	Papular	Head, neck or hand	Present	No	10	Second Line 2nd Course
81	Male	18	Northwest Province	L. tropica	3	Ulcerated nodular	Arms	Absent	No	15	Second Line 2nd Course
87	Male	39	Northwest Province	L. tropica	3	Papular	Arms	Absent	No	25	Unresponsive
91	Female	22	Northwest Province	L. tropica	3	Ulcerated nodular	Arms	Present	Yes	25	Second Line 2nd Course
92	Female	34	Northwest Province	L. tropica	3	Papular	Arms	Absent	No	15	Unresponsive
93	Female	18	Northwest Province	L. tropica	1	Ulcerated nodular	Face, nose or ear	Absent	Yes	10	Unresponsive
94	Male	19	Northwest Province	L. tropica	1	Ulcerated nodular	Arms	Present	Yes	15	Unresponsive
95	Male	19	Northwest Province	L. tropica	3	Ulcerated nodular	Arms	Absent	No	25	Second Line 2nd Course
96	Male	21	Northwest Province	L. tropica	1	Ulcerated nodular	Face, nose or ear	Present	No	10	Unresponsive
